# Supplementary material for: Transmembrane Protein Docking with JabberDock
Source: J Chem Inf Model. 2021 Feb 26;61(3):1493–9. doi: 10.1021/acs.jcim.0c01315 (PMC8041277; doi:10.1021/acs.jcim.0c01315)
Supplement: Supplementary file 2 — ci0c01315_si_002.xlsx [file ci0c01315_si_002.xlsx]

## Sheet: Sheet1
Table of results for unbound membrane docking, structures / recommendations for these unbound cases are taken from memdock (https://doi.org/10.1093/bioinformatics/btw184), HADDOCK (https://doi.org/10.1016/j.jmb.2018.11.005) and DOCK/PIPER (http://doi.wiley.com/10.1002/prot.24934)
Bound complex		Unbound Receptor			Unbound Ligand			Case Difficulty Classification	Best top 10 model by RMSD					First successful model		Case sourced from
PDB	chains	PDB_chain	Seq Identity / %	RMSD / A	PDB_chain	Seq Identity / %	RMSD / A		Rank #	RMSD / A	fnat	I_RMSD / A	Quality	Rank #	Quality
2WIE	A, B	3V3C_A	85.19	0.7	3V3C_A	85.19	0.8	E	7	3.55	0.646	3.54	**	1	**	2
1BL8	A, B	1K4D_C	88.46	0.7	1K4D_C	88.46	0.8	E	2	2.3	0.468	2.38	**	2	**	2
1E12	A, C	3A7K_A	61.5	1.4	3A7K_A	61.5	1.4	M	2	5.33	0.66	5.55	*	2	*	1
1M0L	A, C	1C8S_A	87.8	1.56	1C8S_A	87.8	1.56	M	7	9.93	0.868	5.26	*	7	*	1
1Q90	B, F	2ZT9_A	85.4	1.5	2ZT9_A	85.4	1.5	M	5	2.8	0.857	2.8	**	5	**	1
2QJY	A, D	1ZRT_C	83.8	1	1ZRT_C	83.8	1	M	3	3.71	0.676	3.62	**	3	**	1
3KLY	A, B	3KCU_A	55.3	1.4	3KCU_A	55.3	1.3	M	9	4.27	0.696	4.55	**	5	*	1
1EHK	A, B	3S33_A	96.7	0.4	3S33_B	100	1.98	M	8	4.37	0.28	5.25	*	1	*	2
1H2S	C, D	1GU8_A	95.58	1.5	2F95_B	88.33	1.8	M	6	4.82	0.476	5.22	**	1	*	2
4DKL	A, B	4EA3_A	60.3	1.3	4EA3_A	60.3	1.3	M	1	3.01	0.956	3.57	**	1	**	1
2NRF	A, B	2IC8_A	89.95	1.1	2IC8_A	89.95	0.6	M	2	9.51	0.413	9.88	*	1	*	2
2VT4	A, B	2Y00_A	90.57	1.1	2Y00_B	92.59	1.1	M	8	4.99	0.418	5.11	**	8	**	2
3KCU	A, B	3Q7K_A	85.87	1.73	3Q7K_A	85.87	1.8	M	1	8.78	0.743	8.52	*	1	*	2
1ZOY	C, D	1YQ3_C	71.7	1.3	1YQ3_D	77.4	1	M	4	14.74	0.492	12.57	-	159	*	1
3CHX	B, J	1YEW_B	60	1.3	1YEW_B	60	1.3	M	8	6.93	0.947	6.25	*	8	*	1
3RVY	A, B	3RW0_A	94.1	2.3	3RW0_A	94.1	2.3	M	4	16.5	0.247	17.66	-	X	-	1
3OE0	A, B	3ODU_A	73.3	2.1	3ODU_A	73.3	2.1	M	5	14.5	0.479	7.12	-	X	-	1
2K9J	B, A	2RMZ_A	100	3.4	2K1A_A	100	2.6	D	6	6.4	0.793	5.63	*	1	*	1, 3
1M56	A, C	3OMI_A	97.6	0.6	1QLE_C	72	3.1	D	9	29.4	0	37.12	-	X	-	1, 2, 3
2KS1	A, B	2N2A_A	67.21	2.3	2M0B_A	100	3.2	D	3	13.63	0.083	13.26	-	135	*	3
Rank of Best Model:		First rank where we achieve a good pose (acceptable, intermediate or high quality)							X indicates that no possible pose that meet the CAPRI criteria was found
		Rank 1 is the best scored pose in the 300 pool dataset
Quality:	High	***							Docking software key:		Memdock	1
	Intermediate	**									DOCK/PIPER	2
	Acceptable	*									HADDOCK	3
	Incorrect	-
fnat:	Ratio of correct residue contacts between prediction and unbound state (see SI Methods for specific definition)
Case Difficulty:	Difficulty as defined by CAPRI, i.e. difference in RMSD between unbound and bound (see Methods for specific definition)							Easy	E
								Medium	M
								Difficult	D
